# Supplementary material for: Seasonal Host Shifts for Legionella Within an Industrial Water‐Cooling System
Source: Environ Microbiol Rep. 2025 Jun 30;17(4):e70132. doi: 10.1111/1758-2229.70132 (PMC12207018; doi:10.1111/1758-2229.70132)
Supplement: Supplementary file 2 — Data S2. Supplementary tables. [file EMI4-17-e70132-s002.xlsx]

## Sheet: ST1
# Supplementary Table 1: Sample metadata
sampleID	old_sample_label	month	type	sample_collection	envi_collection_date	temperature	dissolved_oxygen	conduct.	pH	free_Cl	Br	turbidity	num_filters_used	SG_Total	SG1_count	SG2_count	SG4_count	SG6_count	Grand_Total_Leg_per_L	Leg_per_L_in_Serogroup_1	Leg_per_L_in_Serogroup_2	Leg_per_L_in_Serogroup_4	Leg_per_L_in_Serogroup_6
mar15_W_38	38	march	dark	2016-03-15	2016-03-02	13.9	100	0.55	8.48	7.5	17.1	3.3	1	74	26	0	48	0	1120000	395000	BDL	730000	BDL
mar24_E_46	46	march	bright	2016-03-24	2016-03-02	13.9	100	0.55	8.48	7.5	17.1	3.3	1	74	26	0	48	0	1120000	395000	BDL	730000	BDL
mar24_W_47	47	march	dark	2016-03-24	2016-03-02	13.9	100	0.55	8.48	7.5	17.1	3.3	1	74	26	0	48	0	1120000	395000	BDL	730000	BDL
mar24_H2O_48	48	march	water	2016-03-24	2016-03-02	13.9	100	0.55	8.48	7.5	17.1	3.3	1	74	26	0	48	0	1120000	395000	BDL	730000	BDL
mar30_E_55	55	march	bright	2016-03-30	2016-03-02	13.9	100	0.55	8.48	7.5	17.1	3.3	1	74	26	0	48	0	1120000	395000	BDL	730000	BDL
mar30_W_56	56	march	dark	2016-03-30	2016-03-02	13.9	100	0.55	8.48	7.5	17.1	3.3	1	74	26	0	48	0	1120000	395000	BDL	730000	BDL
mar30_H2O_57	57	march	water	2016-03-30	2016-03-02	13.9	100	0.55	8.48	7.5	17.1	3.3	1	74	26	0	48	0	1120000	395000	BDL	730000	BDL
apr5_E_64	64	april	bright	2016-04-05	2016-04-11	12.7	100	0.598	8.39	3.92	8.74	4	2	12	8	0	4	0	182000	122000	BDL	60800	BDL
apr5_W_65	65	april	dark	2016-04-05	2016-04-11	12.7	100	0.598	8.39	3.92	8.74	4	2	12	8	0	4	0	182000	122000	BDL	60800	BDL
apr5_H2O_66	66	april	water	2016-04-05	2016-04-11	12.7	100	0.598	8.39	3.92	8.74	4	2	12	8	0	4	0	182000	122000	BDL	60800	BDL
apr13_E_73	73	april	bright	2016-04-13	2016-04-11	12.7	100	0.598	8.39	3.92	8.74	4	2	12	8	0	4	0	182000	122000	BDL	60800	BDL
apr13_W_74	74	april	dark	2016-04-13	2016-04-11	12.7	100	0.598	8.39	3.92	8.74	4	2	12	8	0	4	0	182000	122000	BDL	60800	BDL
apr13_H2O_75	75	april	water	2016-04-13	2016-04-11	12.7	100	0.598	8.39	3.92	8.74	4	2	12	8	0	4	0	182000	122000	BDL	60800	BDL
apr20_E_82	82	april	bright	2016-04-20	2016-04-11	12.7	100	0.598	8.39	3.92	8.74	4	2	12	8	0	4	0	182000	122000	BDL	60800	BDL
apr20_W_83	83	april	dark	2016-04-20	2016-04-11	12.7	100	0.598	8.39	3.92	8.74	4	2	12	8	0	4	0	182000	122000	BDL	60800	BDL
apr20_H2O_84	84	april	water	2016-04-20	2016-04-11	12.7	100	0.598	8.39	3.92	8.74	4	2	12	8	0	4	0	182000	122000	BDL	60800	BDL
apr27_W_92	92	april	dark	2016-04-27	2016-04-11	12.7	100	0.598	8.39	3.92	8.74	4	2	12	8	0	4	0	182000	122000	BDL	60800	BDL
apr27_H2O_93	93	april	water	2016-04-27	2016-04-11	12.7	100	0.598	8.39	3.92	8.74	4	2	12	8	0	4	0	182000	122000	BDL	60800	BDL
may5_E_100	100	may	bright	2016-05-05	2016-05-08	19.7	100	0.73	8.64	4.01	9.14	3.2	2	2	0	0	2	0	30400	BDL	BDL	30400	BDL
may5_W_101	101	may	dark	2016-05-05	2016-05-08	19.7	100	0.73	8.64	4.01	9.14	3.2	2	2	0	0	2	0	30400	BDL	BDL	30400	BDL
may10_E_109	109	may	bright	2016-05-10	2016-05-08	19.7	100	0.73	8.64	4.01	9.14	3.2	2	2	0	0	2	0	30400	BDL	BDL	30400	BDL
may10_W_110	110	may	dark	2016-05-10	2016-05-08	19.7	100	0.73	8.64	4.01	9.14	3.2	2	2	0	0	2	0	30400	BDL	BDL	30400	BDL
may10_H2O_111	111	may	water	2016-05-10	2016-05-08	19.7	100	0.73	8.64	4.01	9.14	3.2	2	2	0	0	2	0	30400	BDL	BDL	30400	BDL
may18_E_118	118	may	bright	2016-05-18	2016-05-08	19.7	100	0.73	8.64	4.01	9.14	3.2	2	2	0	0	2	0	30400	BDL	BDL	30400	BDL
may18_W_119	119	may	dark	2016-05-18	2016-05-08	19.7	100	0.73	8.64	4.01	9.14	3.2	2	2	0	0	2	0	30400	BDL	BDL	30400	BDL
may18_H2O_120	120	may	water	2016-05-18	2016-05-08	19.7	100	0.73	8.64	4.01	9.14	3.2	2	2	0	0	2	0	30400	BDL	BDL	30400	BDL
may25_E_127	127	may	bright	2016-05-25	2016-05-08	19.7	100	0.73	8.64	4.01	9.14	3.2	2	2	0	0	2	0	30400	BDL	BDL	30400	BDL
may25_W_128	128	may	dark	2016-05-25	2016-05-08	19.7	100	0.73	8.64	4.01	9.14	3.2	2	2	0	0	2	0	30400	BDL	BDL	30400	BDL
may25_H2O_129	129	may	water	2016-05-25	2016-05-08	19.7	100	0.73	8.64	4.01	9.14	3.2	2	2	0	0	2	0	30400	BDL	BDL	30400	BDL
jun1_E_136	136	june	bright	2016-06-01	2016-06-06	24.2	100	0.496	8.52	0	0	1.4	NA	10	6	2	2	0	152000	91200	30400	30400	BDL
jun1_W_137	137	june	dark	2016-06-01	2016-06-06	24.2	100	0.496	8.52	0	0	1.4	NA	10	6	2	2	0	152000	91200	30400	30400	BDL
jun1_H2O_138	138	june	water	2016-06-01	2016-06-06	24.2	100	0.496	8.52	0	0	1.4	NA	10	6	2	2	0	152000	91200	30400	30400	BDL
jun7_E_148	148	june	bright	2016-06-07	2016-06-06	24.2	100	0.496	8.52	0	0	1.4	NA	10	6	2	2	0	152000	91200	30400	30400	BDL
jun7_W_149	149	june	dark	2016-06-07	2016-06-06	24.2	100	0.496	8.52	0	0	1.4	NA	10	6	2	2	0	152000	91200	30400	30400	BDL
jun7_H2O_150	150	june	water	2016-06-07	2016-06-06	24.2	100	0.496	8.52	0	0	1.4	NA	10	6	2	2	0	152000	91200	30400	30400	BDL
jun21_E_157	157	june	bright	2016-06-21	2016-06-06	24.2	100	0.496	8.52	0	0	1.4	NA	10	6	2	2	0	152000	91200	30400	30400	BDL
jun21_W_158	158	june	dark	2016-06-21	2016-06-06	24.2	100	0.496	8.52	0	0	1.4	NA	10	6	2	2	0	152000	91200	30400	30400	BDL
jun21_H2O_159	159	june	water	2016-06-21	2016-06-06	24.2	100	0.496	8.52	0	0	1.4	NA	10	6	2	2	0	152000	91200	30400	30400	BDL
jul7_E_166	166	july	bright	2016-07-07	2016-07-11	23.6	99.6	0.74	8.5	4.22	9.73	31.6	1	1038	28	6	1000	4	15800000	426000	91200	15200000	60800
jul7_W_167	167	july	dark	2016-07-07	2016-07-11	23.6	99.6	0.74	8.5	4.22	9.73	31.6	1	1038	28	6	1000	4	15800000	426000	91200	15200000	60800
jul7_H2O_168	168	july	water	2016-07-07	2016-07-11	23.6	99.6	0.74	8.5	4.22	9.73	31.6	1	1038	28	6	1000	4	15800000	426000	91200	15200000	60800
jul20_E_175	175	july	bright	2016-07-20	2016-07-11	23.6	99.6	0.74	8.5	4.22	9.73	31.6	1	1038	28	6	1000	4	15800000	426000	91200	15200000	60800
jul20_W_176	176	july	dark	2016-07-20	2016-07-11	23.6	99.6	0.74	8.5	4.22	9.73	31.6	1	1038	28	6	1000	4	15800000	426000	91200	15200000	60800
jul20_H2O_177	177	july	water	2016-07-20	2016-07-11	23.6	99.6	0.74	8.5	4.22	9.73	31.6	1	1038	28	6	1000	4	15800000	426000	91200	15200000	60800
aug3_E_184	184	august	bright	2016-08-03	2016-08-03	23.4	98.6	0.24	8.39	2.87	6.55	5.3	2	16	10	0	6	0	243000	152000	BDL	91200	BDL
aug3_W_185	185	august	dark	2016-08-03	2016-08-03	23.4	98.6	0.24	8.39	2.87	6.55	5.3	2	16	10	0	6	0	243000	152000	BDL	91200	BDL
aug3_H2O_186	186	august	water	2016-08-03	2016-08-03	23.4	98.6	0.24	8.39	2.87	6.55	5.3	2	16	10	0	6	0	243000	152000	BDL	91200	BDL

## Sheet: ST2
# Supplementary Table 2: Accession numbers and species names of the sequences used to build the 18S alignment that was used to construct primers
Accession number	Species
APU07407	Acanthamoeba polyphaga
AY237735	Acanthamoeba polyphaga
JX524850	Balamuthia mandrillaris
KF874819	Balamuthia mandrillaris
AF420478	Diphylleia rotans
EU377602	Echinamoeba exundans
LN650670	Echinamoeba exundans
AJ489264	Echinamoeba thermarum
AJ489268	Echinamoeba thermarum
JQ271707	Hartmannella abertawensis
JQ271676	Hartmannella cantabrigiensis
EF378675	Hartmannella sp. T5-5
KT375442	Naegleria fowleri
EF216903	Neoparamoeba perurans
GU574794	Neoparamoeba perurans
GQ221845	Saccamoeba lacustris
JQ271719	Saccamoeba sp. PV67
JQ271719	Saccamoeba sp. PV67
JQ271723	Vahlkampfia avara
KT356276	Vahlkampfia sp.
DQ913099	Vannella epipetala
AB525841	Vannella persistens
EU137741	Vermamoeba vermiformis

## Sheet: ST3
# Supplementary Table 3: Species of hosts and predators of Legionella that have been previously identified. Species are grouped by genus. Three phyla and 27 genera contained hosts for Legionella. 1: Engineered water system isolates.
Phylum	Species	Method for Relationship Determination	Relationship	Citation
Amoebozoa	Acanthamoeba sp.1, a, b, c, ,d , Acanthamoeba sp. 155 1,a, b, A. astronyxis a, d, A. castellanii 1,a, b, c , A. hatchetti 1, c, d , A. jacobsi d, A lenticulate 1, b, c, A. palestinensis 1, a, b, c , A. polyphaga 1,a, b, c. d , A. royreba b	(a) Microscopy of co-culture (b) Growth in co-culture (c) Detection from cultured sample (d) Co-occurrence from sample	Host	Amaro et al., 2015; Anand et al., 1983; Berk et al., 1998; Bouyer et al., 2007; Buse & Ashbolt, 2011; Cervero-Aragó et al., 2014; Dupuy et al., 2016; Gao et al., 1997; Harf et al., 1997; Hilbi et al., 2001; Holden et al., 1984; B.-M. Hsu et al., 2011; Kilvington & Price, 1990; Marciano-Cabral & Cabral, 2003; Mengue et al., 2016; Moffat & Tompkins, 1992; Molmeret et al., 2001; Rowbotham, 1980, 198…
Amoebozoa	Balamuthia mandrillaris 1, a, b	(a) Microscopy of co-culture	Host	Shadrach et al., 2005
Amoebozoa	Cashia limacoids a	(a) Growth in co-culture	Predator	Rowbotham, 1986
Amoebozoa	Centropyxis sp. a	(a) Microscopy of co-culture	Predator	Rasch et al., 2016
Amoebozoa	Comandonia operculate a	(a) Co-occurrence from sample	Host	Breiman et al., 1990
Amoebozoa	Dictyostelium discoideum a,b	(a) Microscopy of co-culture (b) Growth in co-culture	Host	Hägele et al., 2000; Solomon et al., 2000
Amoebozoa	Echinamoeba sp. 1, a, Echinamoeba exudans 1, a, b, c, Echinamoeba thermarum 1, a	(a) Co-occurrence in sample (b) Microscopy of co-culture (c) Growth in co-culture	Host	Fields et al., 1989; Rohr et al., 1998; Valster et al., 2010, 2011
Amoebozoa	Filamoeba nolandi 1, a	(a) Co-occurrence in sample	Host	Breiman et al., 1990
Amoebozoa	Flamella balnearia 1, a	(a) Detection from cultured sample	Host	Conza et al., 2013
Amoebozoa	Hartmannella sp.1, a, b, Hartmannella cantabrigiensis 1, a, b	(a) Co-occurrence in sample (b) Growth in co-culture	Host	Breiman et al., 1990; Declerck et al., 2007; Fields et al., 1989; Kurtz et al., 1982; Nahapetian et al., 1991; Rowbotham, 1986; Żbikowska et al., 2014
Amoebozoa	Mayorella sp. 1, a	(a) Co-occurrence in sample	Host	Steinert et al., 1998
Amoebozoa	Neoparamoeba sp. 1, a	(a) Co-occurrence in sample	Host	Valster et al., 2011
Amoebozoa	Saccamoeba sp. 1, a	(a) Co-occurrence in sample	Host	Rohr et al., 1998
Amoebozoa	Stenamoeba sp. 1, a, b	(a) Detection from cultured sample (b) Co-occurrence in sample	Host	Conza et al., 2013, 2014
Amoebozoa	Vannella platypodia 1, a, Vannella sp. 1, b	(a) Growth in co-culture (b) Detection from cultured sample	Host/Predator	Gast et al., 2011; Rohr et al., 1998; Rowbotham, 1986
Amoebozoa	Vermamoeba vermiformisa (Hartmannella vermiformis) 1, a, b, c, d	(a) Microscopy of co-culture (b) Growth in co-culture (c) Co-occurrence in sample (d) Detection from cultured sample	Host	Abu Kwaik, 1996; Breiman et al., 1990; Buse & Ashbolt, 2011; Cianciotto & Fields, 1992; Conza et al., 2013; Dupuy et al., 2016; Fields et al., 1989; B.-M. Hsu et al., 2011; T.-K. Hsu et al., 2015; Ji et al., 2014; Kao et al., 2013; King et al., 1991; Rohr et al., 1998; Rowbotham, 1986; Scheikl et al., 2014; Thomas et al., 2006; Tyson et al., 2013; Wadowsky et al., 1985
Amoebozoa	Vexillifera bacillipedes 1, a	(a) Growth in co-culture	Predator	Rowbotham, 1986
Cercozoa	Cercomonas sp. MG33 a	(a) Microscopy of co-culture	Predator	Amaro et al., 2015
Cercozoa	Euglypha sp. a	(a) Microscopy of co-culture	Predator	Rasch et al., 2016
Cercozoa	Paracermonas sp. CWPL a	(a) Microscopy of co-culture	Predator	Amaro et al., 2015
Ciliophora	Ciliophrya sp. a	(a) Microscopy of co-culture	Host	Rasch et al., 2016
Ciliophora	Cyclidium sp.1, a	(a) Co-occurrence in sample	Host	Barbaree et al., 1986
Ciliophora	Oxytricha bifaria a	(a) Microscopy of co-culture	Host	Rasch et al., 2016
Ciliophora	Paramecium caudatum a, b	(a) Microscopy of co-culture (b) Growth in co-culture	Host	Watanabe et al., 2016
Ciliophora	Stylonychia mytilus a	(a) Microscopy of co-culture	Host	Rasch et al., 2016
Ciliophora	T. pyriformis a, Tetrahymena sp. 1, b, c, T. thermophila a, c, T. tropicalis 1, a, c, T. vorax a, c	(a) Growth in co-culture (b) Co-occurrence in sample (c) Microscopy of co-culture	Host	Barbaree et al., 1986; Berk et al., 2008; Cianciotto & Fields, 1992; Faulkner et al., 2008; Fields et al., 1984; Hojo et al., 2012; Kikuhara et al., 1994; Koubar et al., 2011; Smith-Somerville et al., 1991
Heterolobosea	Learamoeba waccamawenis 1, a, b	(a) Detection from cultured sample (b) Co-occurrence in sample	Host	Conza et al., 2013, 2014
Heterolobosea	N. australiensis 1, a, b, N. fowleri 1, a, c, d, N. gruberi 1, a, b, c, N. jadini c, N. lovaniensis a, c, d, N. pagei a, Naegleria sp.1, a, c	(a) Co-occurrence in sample (b) Detection from cultured sample (c) Growth in co-culture (d) Microscopy of co-culture	Host	Barbaree et al., 1986; Buse & Ashbolt, 2011; Conza et al., 2013, 2014; Declerck et al., 2005, 2007; Dupuy et al., 2016; B.-M. Hsu et al., 2011; Huang & Hsu, 2010; Ji et al., 2014; Kao et al., 2013; Marciano-Cabral et al., 2010; Nahapetian et al., 1991; Newsome et al., 1985; Rohr et al., 1998; Rowbotham, 1980; Tyndall & Domingue, 1982; Tyson et al., 2013, 2014; Żbikowska et al., 2013, 2014
Heterolobosea	Paravahlkampfia ustianaa (Vahlkampfia ustiana) 1, a	(a) Co-occurrence in sample	Host	Breiman et al., 1990
Heterolobosea	Singhamoeba horticola 1, a, b	(a) Co-occurrence in sample (b) Co-culture detection from sample	Host	Conza et al., 2013, 2014
Heterolobosea	Solumitrus palustris a	(a) Microscopy of co-culture	Predator	Amaro et al., 2015
Heterolobosea	Tetramitus jugosusa (Vahlkampfia jugosa) a, Tetramitus sp.1, b, Tetramitus enterica (Vahlkampfia enterica)1, b	(a) Growth in co-culture (b) Co-culture detection from sample	Host	Conza et al., 2013; Rowbotham, 1986
Heterolobosea	Vahlkampfia avara 1, a, b, Vahlkampfia sp. 1, a,	(a) Co-occurrence in sample (b) Co-culture detection from sample	Host	Breiman et al., 1990; Conza et al., 2013, 2014; Declerck et al., 2007; B.-M. Hsu et al., 2011; Marciano-Cabral et al., 2010; Rohr et al., 1998; Steinert et al., 1998
Heterolobosea	Willaertia magna 1, a, b, Willaertia sp.1, c	(a) Co-culture detection from sample (b) Growth in co-culture (c) Co-culture detection from sample	Host	Conza et al., 2013; Declerck et al., 2007; Dey et al., 2009; Tyson et al., 2014
Refernces
Abu Kwaik, Y. (1996). The phagosome containing Legionella pneumophila within the protozoan Hartmannella vermiformis is surrounded by the rough endoplasmic reticulum. Applied and Environmental Microbiology, 62(6), 2022–2028. https://doi.org/10.1128/aem.62.6.2022-2028.1996
Amaro, F., Wang, W., Gilbert, J. A., Roger Anderson, O., & Shuman, H. A. (2015). Diverse protist grazers select for virulence-related traits in Legionella. The ISME Journal, 9(7), 1607–1618. https://doi.org/10.1038/ismej.2014.248
Anand, C. M., Skinner, A. R., Malic, A., & Kurtz, J. B. (1983). Interaction of L. pneumophilia and a free living amoeba (Acanthamoeba palestinensis). The Journal of Hygiene, 91(2), 167–178.
Barbaree, J. M., Fields, B. S., Feeley, J. C., Gorman, G. W., & Martin, W. T. (1986). Isolation of protozoa from water associated with a legionellosis outbreak and demonstration of intracellular multiplication of Legionella pneumophila. Applied and Environmental Microbiology, 51(2), 422–424. https://doi.org/10.1128/aem.51.2.422-424.1986
Berk, S. G., Faulkner, G., Garduño, E., Joy, M. C., Ortiz-Jimenez, M. A., & Garduño, R. A. (2008). Packaging of Live Legionella pneumophila into Pellets Expelled by Tetrahymena spp. Does Not Require Bacterial Replication and Depends on a Dot/Icm-Mediated Survival Mechanism. Applied and Environmental Microbiology, 74(7), 2187–2199. https://doi.org/10.1128/AEM.01214-07
Berk, S. G., Ting, R. S., Turner, G. W., & Ashburn, R. J. (1998). Production of Respirable Vesicles Containing LiveLegionella pneumophila Cells by TwoAcanthamoeba spp. Applied and Environmental Microbiology, 64(1), 279–286. https://doi.org/10.1128/AEM.64.1.279-286.1998
Bouyer, S., Imbert, C., Rodier, M.-H., & Héchard, Y. (2007). Long-term survival of Legionella pneumophila associated with Acanthamoeba castellanii vesicles. Environmental Microbiology, 9(5), 1341–1344. https://doi.org/10.1111/j.1462-2920.2006.01229.x
Breiman, R. F., Fields, B. S., Sanden, G. N., Volmer, L., Meier, A., & Spika, J. S. (1990). Association of shower use with Legionnaires’ disease. Possible role of amoebae. JAMA, 263(21), 2924–2926.
Buse, H. Y., & Ashbolt, N. J. (2011). Differential growth of Legionella pneumophila strains within a range of amoebae at various temperatures associated with in-premise plumbing. Letters in Applied Microbiology, 53(2), 217–224. https://doi.org/10.1111/j.1472-765X.2011.03094.x
Cervero-Aragó, S., Sommer, R., & Araujo, R. M. (2014). Effect of UV irradiation (253.7 nm) on free Legionella and Legionella associated with its amoebae hosts. Water Research, 67, 299–309. https://doi.org/10.1016/j.watres.2014.09.023
Cianciotto, N. P., & Fields, B. S. (1992). Legionella pneumophila mip gene potentiates intracellular infection of protozoa and human macrophages. Proceedings of the National Academy of Sciences of the United States of America, 89(11), 5188–5191.
Conza, L., Casati Pagani, S., & Gaia, V. (2014). Influence of climate and geography on the occurrence of Legionella and amoebae in composting facilities. BMC Research Notes, 7(1), 831. https://doi.org/10.1186/1756-0500-7-831
Conza, L., Pagani, S. C., & Gaia, V. (2013). Presence of Legionella and free-living Amoebae in composts and bioaerosols from composting facilities. PloS One, 8(7), e68244. https://doi.org/10.1371/journal.pone.0068244
Declerck, P., Behets, J., Delaedt, Y., Margineanu, A., Lammertyn, E., & Ollevier, F. (2005). Impact of Non-Legionella Bacteria on the Uptake and Intracellular Replication of Legionella pneumophila in Acanthamoeba castellanii and Naegleria lovaniensis. Microbial Ecology, 50(4), 536–549. https://doi.org/10.1007/s00248-005-0258-0
Declerck, P., Behets, J., van Hoef, V., & Ollevier, F. (2007). Detection of Legionella spp. And some of their amoeba hosts in floating biofilms from anthropogenic and natural aquatic environments. Water Research, 41(14), 3159–3167. https://doi.org/10.1016/j.watres.2007.04.011
Dey, R., Bodennec, J., Mameri, M. O., & Pernin, P. (2009). Free-living freshwater amoebae differ in their susceptibility to the pathogenic bacterium Legionella pneumophila. FEMS Microbiology Letters, 290(1), 10–17. https://doi.org/10.1111/j.1574-6968.2008.01387.x
Dupuy, M., Binet, M., Bouteleux, C., Herbelin, P., Soreau, S., & Héchard, Y. (2016). Permissiveness of freshly isolated environmental strains of amoebae for growth of Legionella pneumophila. FEMS Microbiology Letters, 363(5), fnw022. https://doi.org/10.1093/femsle/fnw022
Faulkner, G., Berk, S. G., Garduño, E., Ortiz-Jiménez, M. A., & Garduño, R. A. (2008). Passage through Tetrahymena tropicalis Triggers a Rapid Morphological Differentiation in Legionella pneumophila. Journal of Bacteriology, 190(23), 7728–7738. https://doi.org/10.1128/jb.00751-08
Fields, B. S., Sanden, G. N., Barbaree, J. M., Morrill, W. E., Wadowsky, R. M., White, E. H., & Feeley, J. C. (1989). Intracellular multiplication ofLegionella pneumophila in amoebae isolated from hospital hot water tanks. Current Microbiology, 18(2), 131–137. https://doi.org/10.1007/BF01570838
Fields, B. S., Shotts, E. B., Feeley, J. C., Gorman, G. W., & Martin, W. T. (1984). Proliferation of Legionella pneumophila as an intracellular parasite of the ciliated protozoan Tetrahymena pyriformis. Applied and Environmental Microbiology, 47(3), 467–471. https://doi.org/10.1128/aem.47.3.467-471.1984
Gao, L. Y., Harb, O. S., & Abu Kwaik, Y. (1997). Utilization of similar mechanisms by Legionella pneumophila to parasitize two evolutionarily distant host cells, mammalian macrophages and protozoa. Infection and Immunity, 65(11), 4738–4746. https://doi.org/10.1128/iai.65.11.4738-4746.1997
Gast, R. J., Moran, D. M., Dennett, M. R., Wurtsbaugh, W. A., & Amaral-Zettler, L. A. (2011). Amoebae and Legionella pneumophila in saline environments. Journal of Water and Health, 9(1), 37–52. https://doi.org/10.2166/wh.2010.103
Hägele, S., Köhler, R., Merkert, H., Schleicher, M., Hacker, J., & Steinert, M. (2000). Dictyostelium discoideum: A new host model system for intracellular pathogens of the genus Legionella. Cellular Microbiology, 2(2), 165–171. https://doi.org/10.1046/j.1462-5822.2000.00044.x
Harf, C., Goffinet, S., Meunier, O., Monteil, H., & Colin, D. A. (1997). Flow cytometric determination of endocytosis of viable labelled Legionella pneumophila by Acanthamoeba palestinensis. Cytometry, 27(3), 269–274. https://doi.org/10.1002/(SICI)1097-0320(19970301)27:3<269::AID-CYTO9>3.0.CO;2-9
Hilbi, H., Segal, G., & Shuman, H. A. (2001). Icm/Dot-dependent upregulation of phagocytosis by Legionella pneumophila. Molecular Microbiology, 42(3), 603–617. https://doi.org/10.1046/j.1365-2958.2001.02645.x
Hojo, F., Sato, D., Matsuo, J., Miyake, M., Nakamura, S., Kunichika, M., Hayashi, Y., Yoshida, M., Takahashi, K., Takemura, H., Kamiya, S., & Yamaguchi, H. (2012). Ciliates Expel Environmental Legionella-Laden Pellets To Stockpile Food. Applied and Environmental Microbiology, 78(15), 5247–5257. https://doi.org/10.1128/AEM.00421-12
Holden, E. P., Winkler, H. H., Wood, D. O., & Leinbach, E. D. (1984). Intracellular growth of Legionella pneumophila within Acanthamoeba castellanii Neff. Infection and Immunity, 45(1), 18–24.
Hsu, B.-M., Huang, C.-C., Chen, J.-S., Chen, N.-H., & Huang, J.-T. (2011). Comparison of potentially pathogenic free-living amoeba hosts by Legionella spp. In substrate-associated biofilms and floating biofilms from spring environments. Water Research, 45(16), 5171–5183. https://doi.org/10.1016/j.watres.2011.07.019
Hsu, T.-K., Wu, S.-F., Hsu, B.-M., Kao, P.-M., Tao, C.-W., Shen, S.-M., Ji, W.-T., Huang, W.-C., & Fan, C.-W. (2015). Surveillance of parasitic Legionella in surface waters by using immunomagnetic separation and amoebae enrichment. Pathogens and Global Health, 109(7), 328–335. https://doi.org/10.1179/2047773215Y.0000000034
Huang, S.-W., & Hsu, B.-M. (2010). Survey of Naegleria and its resisting bacteria-Legionella in hot spring water of Taiwan using molecular method. Parasitology Research, 106(6), 1395–1402. https://doi.org/10.1007/s00436-010-1815-0
Ji, W.-T., Hsu, B.-M., Chang, T.-Y., Hsu, T.-K., Kao, P.-M., Huang, K.-H., Tsai, S.-F., Huang, Y.-L., & Fan, C.-W. (2014). Surveillance and evaluation of the infection risk of free-living amoebae and Legionella in different aquatic environments. The Science of the Total Environment, 499, 212–219. https://doi.org/10.1016/j.scitotenv.2014.07.116
Kao, P.-M., Tung, M.-C., Hsu, B.-M., Hsu, S.-Y., Huang, J.-T., Liu, J.-H., & Huang, Y.-L. (2013). Differential Legionella spp. Survival between intracellular and extracellular forms in thermal spring environments. Environmental Science and Pollution Research, 20(5), 3098–3106. https://doi.org/10.1007/s11356-012-1159-7
Kikuhara, H., Ogawa, M., Miyamoto, H., Nikaido, Y., & Yoshida, S. (1994). Intracellular multiplication of Legionella pneumophila in Tetrahymena thermophila. Journal of UOEH, 16(4), 263–275. https://doi.org/10.7888/juoeh.16.263
Kilvington, S., & Price, J. (1990). Survival of Legionella pneumophila within cysts of Acanthamoeba polyphaga following chlorine exposure. Journal of Applied Bacteriology, 68(5), 519–525. https://doi.org/10.1111/j.1365-2672.1990.tb02904.x
King, C. H., Fields, B. S., Shotts, E. B., & White, E. H. (1991). Effects of cytochalasin D and methylamine on intracellular growth of Legionella pneumophila in amoebae and human monocyte-like cells. Infection and Immunity, 59(3), 758–763. https://doi.org/10.1128/iai.59.3.758-763.1991
Koubar, M., Rodier, M.-H., Garduño, R. A., & Frère, J. (2011). Passage through Tetrahymena tropicalis enhances the resistance to stress and the infectivity of Legionella pneumophila. FEMS Microbiology Letters, 325(1), 10–15. https://doi.org/10.1111/j.1574-6968.2011.02402.x
Kurtz, J. B., Bartlett, C. L. R., Newton, U. A., White, R. A., & Jones, N. L. (1982). Legionella pneumophila in cooling water systems: Report of a survey of cooling towers in London and a pilot trial of selected biocides. Journal of Hygiene, 88(3), 369–381. https://doi.org/10.1017/S0022172400070248
Marciano-Cabral, F., & Cabral, G. (2003). Acanthamoeba spp. As Agents of Disease in Humans. Clinical Microbiology Reviews, 16(2), 273–307. https://doi.org/10.1128/CMR.16.2.273-307.2003
Marciano-Cabral, F., Jamerson, M., & Kaneshiro, E. S. (2010). Free-living amoebae, Legionella and Mycobacterium in tap water supplied by a municipal drinking water utility in the USA. Journal of Water and Health, 8(1), 71–82. https://doi.org/10.2166/wh.2009.129
Mengue, L., Régnacq, M., Aucher, W., Portier, E., Héchard, Y., & Samba-Louaka, A. (2016). Legionella pneumophila prevents proliferation of its natural host Acanthamoeba castellanii. Scientific Reports, 6(1), 36448. https://doi.org/10.1038/srep36448
Moffat, J. F., & Tompkins, L. S. (1992). A quantitative model of intracellular growth of Legionella pneumophila in Acanthamoeba castellanii. Infection and Immunity, 60(1), 296–301.
Molmeret, M., Jarraud, S., Mori, J. P., Pernin, P., Forey, F., Reyrolle, M., Vandenesch, F., Etienne, J., & Farge, P. (2001). Different growth rates in amoeba of genotypically related environmental and clinical Legionella pneumophila strains isolated from a thermal spa. Epidemiology and Infection, 126(2), 231–239.
Nahapetian, K., Challemel, O., Beurtin, D., Dubrou, S., Gounon, P., & Squinazi, F. (1991). The intracellular multiplication of Legionella pneumophila in protozoa from hospital plumbing systems. Research in Microbiology, 142(6), 677–685. https://doi.org/10.1016/0923-2508(91)90081-k
Newsome, A. L., Baker, R. L., Miller, R. D., & Arnold, R. R. (1985). Interactions between Naegleria fowleri and Legionella pneumophila. Infection and Immunity, 50(2), 449–452.
Rasch, J., Krüger, S., Fontvieille, D., Ünal, C. M., Michel, R., Labrosse, A., & Steinert, M. (2016). Legionella-protozoa-nematode interactions in aquatic biofilms and influence of Mip on Caenorhabditis elegans colonization. International Journal of Medical Microbiology, 306(6), 443–451. https://doi.org/10.1016/j.ijmm.2016.05.012
Rohr, U., Weber, S., Michel, R., Selenka, F., & Wilhelm, M. (1998). Comparison of Free-Living Amoebae in Hot Water Systems of Hospitals with Isolates from Moist Sanitary Areas by Identifying Genera and Determining Temperature Tolerance. Applied and Environmental Microbiology, 64(5), 1822–1824.
Rowbotham, T. J. (1980). Preliminary report on the pathogenicity of Legionella pneumophila for freshwater and soil amoebae. Journal of Clinical Pathology, 33(12), 1179–1183.
Rowbotham, T. J. (1986). Current views on the relationships between amoebae, legionellae and man. Israel Journal of Medical Sciences, 22(9), 678–689.
Scheikl, U., Sommer, R., Kirschner, A., Rameder, A., Schrammel, B., Zweimüller, I., Wesner, W., Hinker, M., & Walochnik, J. (2014). Free-living amoebae (FLA) co-occurring with legionellae in industrial waters. European Journal of Protistology, 50(4), 422–429. https://doi.org/10.1016/j.ejop.2014.04.002
Shadrach, W. S., Rydzewski, K., Laube, U., Holland, G., Özel, M., Kiderlen, A. F., & Flieger, A. (2005). Balamuthia mandrillaris, Free-Living Ameba and Opportunistic Agent of Encephalitis, Is a Potential Host for Legionella pneumophila Bacteria. Applied and Environmental Microbiology, 71(5), 2244–2249. https://doi.org/10.1128/AEM.71.5.2244-2249.2005
Smith-Somerville, H. E., Huryn, V. B., Walker, C., & Winters, A. L. (1991). Survival of Legionella pneumophila in the cold-water ciliate Tetrahymena vorax. Applied and Environmental Microbiology, 57(9), 2742–2749. https://doi.org/10.1128/aem.57.9.2742-2749.1991
Solomon, J. M., Rupper, A., Cardelli, J. A., & Isberg, R. R. (2000). Intracellular Growth of Legionella pneumophila in Dictyostelium discoideum, a System for Genetic Analysis of Host-Pathogen Interactions. Infection and Immunity, 68(5), 2939–2947. https://doi.org/10.1128/iai.68.5.2939-2947.2000
Steinert, M., Ockert, G., Lück, C., & Hacker, J. (1998). Regrowth of Legionella pneumophila in a heat-disinfected plumbing system. Zentralblatt Für Bakteriologie, 288(3), 331–342. https://doi.org/10.1016/S0934-8840(98)80005-4
Thomas, V., Herrera-Rimann, K., Blanc, D. S., & Greub, G. (2006). Biodiversity of Amoebae and Amoeba-Resisting Bacteria in a Hospital Water Network. Applied and Environmental Microbiology, 72(4), 2428–2438. https://doi.org/10.1128/AEM.72.4.2428-2438.2006
Tyndall, R. L., & Domingue, E. L. (1982). Cocultivation of Legionella pneumophila and free-living amoebae. Applied and Environmental Microbiology, 44(4), 954–959. https://doi.org/10.1128/aem.44.4.954-959.1982
Tyson, J. Y., Pearce, M. M., Vargas, P., Bagchi, S., Mulhern, B. J., & Cianciotto, N. P. (2013). Multiple Legionella pneumophila Type II Secretion Substrates, Including a Novel Protein, Contribute to Differential Infection of the Amoebae Acanthamoeba castellanii, Hartmannella vermiformis, and Naegleria lovaniensis. Infection and Immunity, 81(5), 1399–1410. https://doi.org/10.1128/IAI.00045-13
Tyson, J. Y., Vargas, P., & Cianciotto, N. P. (2014). The novel Legionella pneumophila type II secretion substrate NttC contributes to infection of amoebae Hartmannella vermiformis and Willaertia magna. Microbiology (Reading, England), 160(Pt 12), 2732–2744. https://doi.org/10.1099/mic.0.082750-0
Valster, R. M., Wullings, B. A., van den Berg, R., & van der Kooij, D. (2011). Relationships between Free-Living Protozoa, Cultivable Legionella spp., and Water Quality Characteristics in Three Drinking Water Supplies in the Caribbean. Applied and Environmental Microbiology, 77(20), 7321–7328. https://doi.org/10.1128/AEM.05575-11
Valster, R. M., Wullings, B. A., & van der Kooij, D. (2010). Detection of protozoan hosts for Legionella pneumophila in engineered water systems by using a biofilm batch test. Applied and Environmental Microbiology, 76(21), 7144–7153. https://doi.org/10.1128/AEM.00926-10
Wadowsky, R. M., Wolford, R., McNamara, A. M., & Yee, R. B. (1985). Effect of temperature, pH, and oxygen level on the multiplication of naturally occurring Legionella pneumophila in potable water. Applied and Environmental Microbiology, 49(5), 1197–1205. https://doi.org/10.1128/aem.49.5.1197-1205.1985
Watanabe, K., Nakao, R., Fujishima, M., Tachibana, M., Shimizu, T., & Watarai, M. (2016). Ciliate Paramecium is a natural reservoir of Legionella pneumophila. Scientific Reports, 6(1), 24322. https://doi.org/10.1038/srep24322
Żbikowska, E., Kletkiewicz, H., Walczak, M., & Burkowska, A. (2014). Coexistence of Legionella pneumophila Bacteria and Free-Living Amoebae in Lakes Serving as a Cooling System of a Power Plant. Water, Air, and Soil Pollution, 225(8), 2066. https://doi.org/10.1007/s11270-014-2066-y
Żbikowska, E., Walczak, M., & Krawiec, A. (2013). Distribution of Legionella pneumophila bacteria and Naegleria and Hartmannella amoebae in thermal saline baths used in balneotherapy. Parasitology Research, 112(1), 77–83. https://doi.org/10.1007/s00436-012-3106-4

## Sheet: ST4
# Supplementary Table 4: Spearman correlation of environmental factors and Legionella ASVs. Only statistically signficant coefficients are shown (⍺ ≤ 0.05).
Environmental Factors	Grand Total L. pneumophilia per L	Leg per L. pneumophilia in Serogroup 1	Leg per L. pneumophilia in Serogroup 2	Leg per L. pneumophilia in Serogroup 4	Leg per L. pneumophilia in Serogroup 6	Legionella
months	NA	NA	0.686	NA	0.503	NA
temp	NA	NA	0.78	NA	NA	NA
conductivity	NA	NA	NA	NA	0.589	NA
dissolved oxygen	-0.589	-0.589	-0.433	-0.607	-0.72	NA
Br	0.423	0.423	NA	0.583	0.388	NA
free Cl	0.423	0.423	NA	0.583	0.388	NA
pH	-0.663	-0.663	NA	-0.621	NA	NA
turbidity	0.757	0.757	NA	0.842	0.589	NA

## Sheet: ST5
# Supplementary Table 5: Spearman correlation coefficient of environmental factors and L. pneumophilia with host protist genera. Only statistically significant coefficients are shown (⍺ ≤ 0.05).
Environmental Factors	Acanthamoeba	Cyclidium	Echinamoeba	Korotnevella	Naegleria	Tetrahymena	Vannella	Vermamoeba	Paracercomonas
months	NA	NA	0.774	0.506	NA	NA	NA	0.377	NA
temperature	-0.48	NA	0.776	0.494	-0.383	NA	NA	NA	NA
pH	-0.502	NA	NA	NA	NA	NA	NA	NA	NA
Br	NA	NA	NA	NA	NA	NA	NA	NA	NA
free Cl	NA	NA	NA	NA	NA	NA	NA	NA	NA
conductivity	NA	NA	NA	NA	NA	NA	NA	0.369	NA
dissolved oxygen	NA	NA	-0.458	NA	NA	NA	NA	NA	-0.432
turbidity	0.419	NA	NA	NA	NA	NA	NA	NA	NA
Grand Total L. pneumophilia per L	NA	NA	NA	NA	NA	NA	NA	NA	NA
Leg per L. pneumophilia in Serogroup 1	NA	NA	NA	NA	NA	NA	NA	NA	NA
Leg per L. pneumophilia in Serogroup 2	NA	NA	0.717	0.506	NA	NA	NA	NA	NA
Leg per L. pneumophilia in Serogroup 4	NA	NA	NA	NA	NA	NA	NA	NA	NA
Leg per L. pneumophilia in Serogroup 6	NA	NA	0.439	NA	NA	NA	NA	NA	0.393

## Sheet: ST6
# Supplementary Table 6: Most significant (⍺ ≤ 0.5) environmental correlation between beta diversity and environmental factors for each community.
Community	Environmental Factor	Correlation Coefficient
Bacterial	turbidity	0.5
Eukaryotic	temperature	0.29
Protist	temperature, turbidity	0.482
